# Supplementary material for: Effect of Environmental Variables on African Penguin Vocal Activity: Implications for Acoustic Censusing
Source: Biology (Basel). 2023 Aug 31;12(9):1191. doi: 10.3390/biology12091191 (PMC10525562; doi:10.3390/biology12091191)
Supplement: Supplementary file 1 [file biology-12-01191-s001.zip]

Archive with 1 entries (1 files):
- biology-2523572-supplementary.pdf
